# Supplementary material for: Molecular-Clinical Correlation in Pediatric Medulloblastoma: A Cohort Series Study of 52 Cases in Taiwan
Source: Cancers (Basel). 2020 Mar 11;12(3):653. doi: 10.3390/cancers12030653 (PMC7139704; doi:10.3390/cancers12030653)
Supplement: Supplementary file 1 [file cancers-12-00653-s001.zip]

Archive with 3 entries (2 files):
- cancers-720756-suppl-XML/
- cancers-720756-suppl-XML/cancers-720756-suppl-Figures and Table S1.pdf
- cancers-720756-suppl-XML/cancers-720756-Table S2.xlsx
